# Supplementary material for: A comprehensive analysis of infantile central nervous system tumors to improve distinctive criteria for infant‐type hemispheric glioma versus desmoplastic infantile ganglioglioma/astrocytoma
Source: Brain Pathol. 2023 Jun 22;33(5):e13182. doi: 10.1111/bpa.13182 (PMC10467037; doi:10.1111/bpa.13182)
Supplement: Supplementary file 1 — Table S1. Clinical and histomolecular data. [file BPA-33-e13182-s001.xlsx]

## Sheet: Clinical data
Case number	Sex	Age (months)	Symptoms	Radiological pattern	Metastases	Initial treatments	Recurrence	PFS (months)	Treatments after recurrence	OS(months)	Status at the end of the follow-up
1	Male	9	Seizures	Circumscribed	0	PR	1, in situ	120	0	301	Alive, without tumor residue
2	Male	12	Seizures	Circumscribed	0	Biopsy	1, in situ	3	0	9	Alive, with stable residue
3	Male	3	Intracranial hypertension	Circumscribed	1, leptomeningeal	TR	1, in situ and metastases	5	CT	26	Alive, without tumor residue
4	Male	4	Intracranial hypertension, motor deficiency	Circumscribed	0	TR	0	NA	0	144	Alive, without tumor residue
5	Female	3	NA	Circumscribed	NA	NA	NA	NA	NA	NA	NA
6	Male	12	Seizures	Circumscribed	0	TR	0	NA	0	237	Alive, without tumor residue
7	Male	8	Seizures	Circumscribed	0	TR	0	NA	0	23	Alive, without tumor residue
8	Female	10	Seizures	Circumscribed	0	TR	0	NA	0	91	Alive, without tumor residue
9	Male	12	NA	Circumscribed	0	TR	0	NA	0	206	Alive, without tumor residue
10	Male	12	Seizures	Diffuse	0	TR	0	NA	0	94	Alive, without tumor residue
11	Male	4	Seizures	Diffuse	0	TR	0	NA	0	118	Alive, without tumor residue
12	Male	8	Seizures	Diffuse	0	TR	1, in situ	15	0	64	Alive, without tumor residue
13	Female	2	Intracranial hypertension	Circumscribed	0	Biopsy	0	NA	0	0	Dead
14	Female	3	Seizures	Circumscribed	0	TR	0	NA	0	13	Alive, without tumor residue
15	Female	6	Intracranial hypertension	Circumscribed	0	TR + CT	0	NA	0	192	Alive, without tumor residue
16	Female	1	Intracranial hypertension	Circumscribed	0	STR + CT	0	NA	0	121	Alive, without tumor residue
17	Male	2	Intracranial hypertension	Circumscribed	0	STR	1, in situ	6	CT	43	Alive, without tumor residue
18	Male	6	Intracranial hypertension	Circumscribed	0	PR + CT	1, in situ	8	0	9	Dead
19	Female	8	Intracranial hypertension, motor deficiency	Circumscribed	0	TR + CT	0	NA	0	173	Alive, without tumor residue
20	Female	7	Intracranial hypertension	Circumscribed	0	TR	1, in situ	9	TR + CT	46	Dead
21	Male	12	Motor deficiency	Circumscribed	0	TR	1, in situ	7	TR	93	Alive, without tumor residue
22	Female	12	Intracranial hypertension	Circumscribed	0	PR	0	NA	TR	108	Alive, with stable residue
23	Female	0.0410959	NA	Circumscribed	1, spinal	PR + CT	1, in situ	10	PR + CT + RT	167	Alive, without tumor residue
24	Female	12	Motor deficiency	Circumscribed	0	PR	0	NA	PR + RT	43	Alive, without tumor residue
25	Female	10	NA	NA	NA	NA	NA	NA	NA	NA	NA
26	Female	6	Seizures, motor deficiency	Circumscribed	0	PR + CT	1, in situ	4	CT	27	Alive, with regression of the tumor residue
27	Female	2	Intracranial hypertension, motor deficiency	Circumscribed	0	PR + CT	1, in situ	1	0, palliative	9	Dead
28	Female	12	Seizures	Diffuse	0	TR	0	NA	0	14	Alive, without tumor residue
29	Female	9	Intracranial hypertension, motor deficiency	Circumscribed	0	PR + CT	0	NA	PR + CT	6	Alive, without tumor residue
30	Female	7	Intracranial hypertension	Circumscribed	0	TR	1, in situ	3	CT	41	Alive, with progressive disease
CT: chemotherapy; NA: not available; PR: partial resection; RT: radiation therapy; STR: subtotal resection; TR: total resection

## Sheet: Histomolecular data
Case number	Initial histological diagnosis	Calcifications	Perivascular mononuclear inflammatory infiltrates	Eosinophilic granular bodies	Ganglion cells	Neuropil island/neurocytic differentiation	Rosenthal fibres	Pseudorosettes	Rosettes	Xanthomatous cells	Desmoplasia	Leptomeningeal involvement	Siderophages	Mitoses (/10 HPF)	Microvascular proliferation	Necrosis	MIB1 (%)	LIN28A	INI1	GFAP	Olig2	SOX10	IDH1R132H	ATRX	H3K27me3	NF70	Synaptophysin	NeuN	Chromogranin A	CD34	Reticulin	PTEN	EGFR	P53	Pan-NTRK	BRAFV600E	ALK	ROS1	MMR	EMA	NFκB	L1CAM	Molecular alteration	CDKN2A status	DNA-methylation profile (v12.5)	Integrated diagnosis
1	DIG	1	1	1	1	neurocytic differentiation	0	0	0	0	1	1	0	2	0	0	2	0	Preserved	moderate	moderate	0	0	Preserved	Preserved	circumscribed (no positive tumor cells)	moderate	focal	moderate	cellular positivity	diffuse	Lost	0	moderate*	0	0	0	0	Stable	0	0	0	BRAF duplication/FGFR1 duplication	Disomy	DIG/DIA (0.99)	DIG/DIA, BRAF and FGFR1-duplicated
2	DIG	0	0	1	1	0	0	0	0	0	1	NA	0	0	0	0	1	focal	Preserved	focal	0	NA	0	Preserved	Preserved	circumscribed (no positive tumor cells)	diffuse	NA	focal	0	diffuse	Preserved	0	moderate*	0	NA	0	0	Stable	NA	0	0	CUX1::BRAF	Disomy	DIG/DIA (0.99)	DIG/DIA, BRAF-fusion positive
3	DIG	0	0	0	1	0	0	0	0	0	1	1	0	20	0	0	25	focal	Preserved	diffuse	focal	0	0	Preserved	Preserved	circumscribed (some positive tumor cells)	focal	0	0	0	diffuse	NA	0	moderate*	0	0	0	0	Stable	0	0	0	BRAF G469A	Disomy	DIG/DIA (0.96)	DIG/DIA, BRAF-mutant
4	DIG	0	1	1	1	neurocytic differentiation	0	0	0	0	1	1	0	2	0	0	10	0	Preserved	diffuse	focal	focal	0	Preserved	Preserved	circumscribed (no positive tumor cells)	moderate	0	focal	0	diffuse	Preserved	0	focal	0	0	0	0	Stable	0	0	0	BRAF G469A	Disomy	DIG/DIA (0.99)	DIG/DIA, BRAF-mutant
5	DIG	0	0	0	1	0	0	0	0	0	1	1	0	15	0	0	20	focal	Preserved	diffuse	focal	focal	0	Preserved	Preserved	circumscribed (no positive tumor cells)	focal	focal	focal	0	diffuse	Preserved	0	moderate*	0	0	0	0	Stable	cytoplasmic	0	0	BRAF V600E	Disomy	DIG/DIA (0.99)	DIG/DIA, BRAF-mutant
6	DIA	0	1	0	1	0	0	0	0	0	1	1	0	1	0	0	2	0	Preserved	moderate	focal	focal	0	Preserved	Preserved	circumscribed (no positive tumor cells)	focal	0	focal	0	diffuse	Preserved	0	moderate*	0	0	0	0	Stable	0	0	0	BRAF V600N	Disomy	DIG/DIA (0.99)	DIG/DIA, BRAF-mutant
7	DIG	0	1	0	1	neurocytic differentiation	0	0	0	0	1	1	0	8	0	0	10	focal	Preserved	diffuse	moderate	focal	0	Preserved	Preserved	circumscribed (no positive tumor cells)	focal	0	focal	0	diffuse	Preserved	0	moderate*	0	0	0	0	Stable	cytoplasmic	0	0	BRAF Val600delinsAspLeu	Disomy	DIG/DIA (0.99)	DIG/DIA, BRAF-mutant
8	PXA	0	0	0	1	0	0	0	0	0	1	NA	0	1	0	0	10	focal	Preserved	moderate	moderate	0	0	Preserved	Preserved	circumscribed (no positive tumor cells)	diffuse	0	focal	0	diffuse	Preserved	0	moderate*	0	0	0	0	Stable	0	0	0	WT	Disomy	DIG/DIA (0.99)	DIG/DIA-WT
9	DIG	1	1	0	1	0	0	astroblastic	0	0	1	1	1	2	focal	0	8	0	Preserved	diffuse	focal	0	0	Preserved	Preserved	circumscribed (some positive tumor cells)	moderate	focal	focal	cellular positivity	moderate	Lost	0	diffuse*	0	0	0	0	Stable	cytoplasmic	0	0	PRKAR2A::RAF1	Disomy	DIG/DIA (0.50)	DIG, RAF1-fused
10	LGG	1	0	0	0	0	0	0	0	0	0	0	NA	6	0	0	12	0	Preserved	0	diffuse	focal	0	Preserved	Preserved	diffuse (no positive tumor cells)	diffuse	0	0	0	0	Lost	positive	0	0	0	0	0	Stable	0	0	0	FGFR3::TACC3	Disomy	GANGLIOGLIOMA (0.94)	GANGLIOGLIOMA, FGFR3::TACC3-fused
11	DNET	0	0	0	0	0	0	0	0	0	0	0	NA	0	0	0	1	0	Preserved	diffuse	focal	focal	0	Preserved	Preserved	diffuse (no positive tumor cells)	moderate	0	0	stellar positivity	0	Lost	positive	0	0	0	0	0	Stable	0	0	0	FGFR3::TACC3	Disomy	GANGLIOGLIOMA (0.96)	GANGLIOGLIOMA, FGFR3::TACC3-fused
12	APA	1	0	0	0	0	0	1	0	0	0	1	NA	5	1	1	15	0	Preserved	diffuse	diffuse	focal	0	Preserved	Preserved	diffuse (no positive tumor cells)	moderate	0	focal	cellular positivity	0	Lost	positive	0	0	0	0	0	Stable	0	0	0	NRAS Q61N	Disomy	GANGLIOGLIOMA (0.90)	GANGLIOGLIOMA-WT
13	HGG	0	0	0	0	0	0	0	0	0	0	0	1	NI	0	1, palisading	5	0	Preserved	diffuse	moderate	0	0	Preserved	Preserved	circumscribed (no positive tumor cells)	moderate	0	focal	0	0	Preserved	0	0	0	0	0	0	Stable	0	0	0	ALK::EML4	Disomy	IHG (0.99)	IHG, ALK-fused
14	HGG	1	0	0	0	0	0	1	0	0	0	1	1	6	1	1	10	0	Preserved	moderate	0	focal	0	Preserved	Preserved	diffuse (some positive tumor cells)	NA	0	NA	0	0	Preserved	0	diffuse*	0	0	diffuse	0	Stable	0	0	0	PPP1CB::ALK	Disomy	IHG (0.99)	IHG, ALK-fused
15	GB	0	0	0	0	0	0	1	0	0	0	0	1	33	1	1, palisading	40	0	Preserved	moderate	0	0	0	Preserved	Preserved	circumscribed (no positive tumor cells)	0	0	0	0	0	Preserved	0	moderate*	0	0	0	0	Stable	cytoplasmic	0	0	TPR::NTRK1	Disomy	IHG (0.27)	IHG, NTRK1-fused
16	DIA	1	0	0	0	0	0	1	0	0	1	0	1	41	1	1, palisading	50	focal	Preserved	diffuse	focal	0	0	Preserved	Preserved	circumscribed (some positive tumor cells)	0	0	0	0	moderate	Preserved	0	0	diffuse	0	0	0	Stable	0	0	0	TPR::NTRK1	Disomy	IHG (0.99)	IHG, NTRK1-fused
17	DIG	0	0	0	0	neurocytic differentiation	0	0	0	0	1	1	0	36	focal	0	40	0	Preserved	moderate	moderate	moderate	0	Preserved	Preserved	circumscribed (no positive tumor cells)	focal	0	focal	0	diffuse	Lost	0	focal	0	0	0	0	Stable	0	0	0	PRKAR2A::RAF1	Disomy	IHG (0.99)	DIG, RAF1-fused
18	HGG	1	0	0	0	0	0	0	0	0	0	0	1	29	1	1, palisading	30	0	Preserved	diffuse	moderate	0	0	Preserved	Preserved	circumscribed (no positive tumor cells)	0	0	0	0	0	Preserved	0	diffuse*	0	0	0	0	Stable	0	0	0	RAD18::ROS1	Disomy	IHG (0.99)	IHG, ROS1-fused
19	GB	1	0	0	0	0	0	0	0	0	0	0	0	8	1	1, palisading	10	0	Preserved	diffuse	focal	0	0	Preserved	Preserved	circumscribed (some positive tumor cells)	0	0	0	0	0	NA	0	0	0	0	0	0	Stable	cytoplasmic	0	0	ROS1 rearrangement	Disomy	IHG (0.99)	IHG, ROS1-fused
20	GB	1	1	0	0	0	0	astroblastic	0	1	1	1	NA	22	0	1, palisading	25	0	Preserved	moderate	focal	0	0	Preserved	Preserved	circumscribed (some positive tumor cells)	0	0	focal	cellular positivity	diffuse	Preserved	0	moderate*	0	0	0	0	Stable	0	0	0	CLIP2::BRAF	Homozygous deletion	PXA (0.99)	PXA, BRAF-fused
21	HGG	0	1	1	0	0	0	astroblastic	0	1	1	1	NA	6	focal	1, palisading	8	0	Preserved	moderate	diffuse	0	0	Preserved	Preserved	circumscribed (no positive tumor cells)	0	0	0	cellular positivity	moderate	Preserved	0	moderate*	diffuse	0	0	0	Stable	cytoplasmic	0	0	TPM3::NTRK1	Homozygous deletion	PXA (0.99)	PXA, NTRK1-fused
22	anaplastic EPN	1	0	1	0	0	0	1	0	0	0	0	0	16	1	0	15	0	Preserved	diffuse	0	0	0	Preserved	Preserved	circumscribed (no positive tumor cells)	0	0	0	0	0	Preserved	0	0	0	0	0	0	Stable	dot-like	0	0	YAP1::MAMLD1	Disomy	ST-EPN YAP1 (0.99)	ST EPN, YAP1-fused
23	anaplastic EPN	1	0	1	0	0	0	1	0	0	0	0	0	13	1	1	15	0	Preserved	diffuse	0	0	0	Preserved	Preserved	circumscribed (no positive tumor cells)	0	0	0	0	0	Preserved	0	0	0	0	0	0	Stable	dot-like	0	0	YAP1::MAMLD1	Disomy	ST-EPN YAP1 (0.99)	ST EPN, YAP1-fused
24	anaplastic EPN	1	0	0	0	0	0	1	0	0	0	0	0	23	1	1	20	0	Preserved	diffuse	0	0	0	Preserved	Preserved	circumscribed (no positive tumor cells)	0	0	0	0	0	Preserved	0	0	0	0	0	0	Stable	dot-like	1	1	ZFTA::RELA	Disomy	ST EPN. ZTFA-RELA FUSION-POSITIVE. SUBCLASS A (0.99)	ST EPN, ZFTA-fused
25	anaplastic EPN	1	0	0	0	0	0	1	0	0	0	0	0	27	1	1	20	0	Preserved	diffuse	0	0	0	Preserved	Preserved	circumscribed (no positive tumor cells)	0	0	0	0	0	Preserved	0	0	0	0	0	0	Stable	dot-like	1	1	ZFTA::RELA	Disomy	ST EPN. ZTFA-RELA FUSION-POSITIVE. SUBCLASS A (0.99)	ST EPN, ZFTA-fused
26	Pilomyxoid astrocytoma	0	0	0	0	0	0	0	0	0	0	0	0	1	1	0	4	0	Preserved	diffuse	diffuse	diffuse	0	Preserved	Preserved	circumscribed (no positive tumor cells)	moderate	0	focal	0	0	Preserved	0	focal	0	0	0	0	Stable	0	0	0	BRAF rearrangement	Disomy	ST MIDLINE PA (0.99)	ST MIDLINE PA, KIAA1549::BRAF-fused
27	GB	0	0	0	0	0	0	0	0	0	0	0	0	11	1	0	20	0	Preserved	diffuse	diffuse	diffuse	0	Preserved	Preserved	circumscribed (no positive tumor cells)	diffuse	focal	0	0	0	Preserved	0	0	moderate	0	0	0	Stable	cytoplasmic	0	0	BCR::NTRK2	Disomy	DIFFUSE PEDIATRIC HGG_RTK1 (0.66)	ST MIDLINE PA, NTRK2-fused
28	LGG	0	0	0	0	0	0	0	0	0	0	0	NA	0	0	0	2	0	Preserved	diffuse	moderate	NA	0	Preserved	Preserved	diffuse (no positive tumor cells)	NA	NA	NA	0	0	Preserved	0	0	0	0	0	0	Stable	0	0	0	BRAF V600E	NA	NA	DIFFUSE LGG, BRAF-mutant
29	LGNET	1	0	0	0	0	0	0	0	0	0	0	NA	1	0	1	5	0	Preserved	moderate	0	0	0	Preserved	Preserved	circumscribed (some positive tumor cells)	0	0	0	0	0	NA	0	0	0	0	0	0	Stable	0	0	0	PLAGL2 amplification	Disomy	CNS EMBRYONAL TUMOR WITH PLAG-FAMILY AMPLIFICATION (0.99)	CNS EMBRYONAL TUMOR WITH PLAGL2 amplification
30	AGG	1	0	0	0	0	0	0	0	0	0	1	NA	12	0	1	40	0	Preserved	focal	0	0	0	Preserved	Preserved	circumscribed (some positive tumor cells)	focal	0	focal	0	0	Preserved	positive	0	0	0	0	0	Stable	0	0	0	PLAGL2 amplification	Disomy	CNS EMBRYONAL TUMOR WITH PLAG-FAMILY AMPLIFICATION (0.99)	CNS EMBRYONAL TUMOR WITH PLAGL2 amplification
AGG: anaplastic ganglioglioma; APA: anaplastic pilocytic astrocytoma; CNS: central nervous system; DIG/DIA: desmoplastic infantile ganglioglioma/astrocytoma; DNET: dysembryoplastic neuroepithelial tumor; EPN: ependymoma; GB: glioblastoma; HGG: high-grade glioma; HPF: high-power field; IHG: infant-type hemispheric glioma; LGG: low-grade glioma; LGNET: low-grade neuroepithelial tumor; MMR: Mismatch…
0: absent; 1: present
*No TP53 mutation was found using NGS
